# Supplementary material for: My Second Thoughts About Neck Lifts and the “Boston Tuckster” Stitch: A Video Interview With Dr Sumner Slavin
Source: Aesthet Surg J Open Forum. 2023 Nov 29;5:ojad105. doi: 10.1093/asjof/ojad105 (PMC10903171; doi:10.1093/asjof/ojad105)
Supplement: ojad105_Supplementary_Data [file ojad105_Supplementary_Data.zip]

Archive with 1 entries (1 files):
- FTOST-Sumner Slavin.m4v
